# Supplementary material for: How governments influence public health research: a scoping review
Source: Health Promot Int. 2025 Jul 7;40(4):daaf097. doi: 10.1093/heapro/daaf097 (PMC12230708; doi:10.1093/heapro/daaf097)
Supplement: daaf097_Supplementary_Data [file daaf097_supplementary_data.zip]

Archive with 5 entries (5 files):
- ScR manuscript-S1 final submittal.docx
- ScR manuscript-S2 final submittal.docx
- ScR manuscript-S3 final submittal.docx
- ScR manuscript-S4 final submittal.docx
- ScR manuscript-S5 final submittal.docx
